# Supplementary material for: Entrapment of Acridine Orange in Metakaolin-Based Geopolymer: A Feasibility Study
Source: Polymers (Basel). 2023 Jan 28;15(3):675. doi: 10.3390/polym15030675 (PMC9919871; doi:10.3390/polym15030675)
Supplement: Supplementary file 1 [file polymers-15-00675-s001.zip]

Archive with 1 entries (1 files):
- polymers-2169504-supplementary.pdf
